# Supplementary material for: Cervicovaginal Mycobiome Restructuring by HPV and Bacterial Community State Types in a Kazakhstani Shotgun Metagenomic Cohort: Lactobacillus iners as a Candida-Permissive Niche Associated with α-9 HPV in Cytologically Normal Women
Source: Int J Mol Sci. 2026 Jun 3;27(11):5052. doi: 10.3390/ijms27115052 (PMC13256560; doi:10.3390/ijms27115052)
Supplement: Supplementary file 1 [file ijms-27-05052-s001.zip]

Archive with 1 entries (1 files):
- ijms-4323061-supplementary.pdf
